# Supplementary material for: Understanding Patient Experience: A Course for Residents
Source: MedEdPORTAL. 2017 Mar 22;13:10558. doi: 10.15766/mep_2374-8265.10558 (PMC6342057; doi:10.15766/mep_2374-8265.10558)
Supplement: Supplementary file 1 — A. Pre- and Postsession Survey.docx B. Understanding the Patient Experience Presentation.pptx C. Self-Assessment of Patient Encounters.docx D. Facilitator Questions.docx E. Patient Survey Questions.docx [file mep-13-10558-s001.zip]

Archive with 6 entries (6 files):
- _Educational Summary Report_10558.pdf
- A. Pre- and Postsession Survey.docx
- B. Understanding the Patient Experience Presentation.pptx
- C. Self-Assessment of Patient Encounters.docx
- D. Facilitator Questions.docx
- E. Patient Survey Questions.docx
